# Supplementary material for: A Mathematical Methodology for Determining the Temporal Order of Pathway Alterations Arising during Gliomagenesis
Source: PLoS Comput Biol. 2012 Jan 5;8(1):e1002337. doi: 10.1371/journal.pcbi.1002337 (PMC3252265; doi:10.1371/journal.pcbi.1002337)
Supplement: Text S1 — RESIC analysis results for all GBM samples. The results from the pairwise, three-way, and pathway-based RESIC analyses are displayed. (TXT) [file pcbi.1002337.s002.txt]

All

List of genes under consideration:
AKT1
CCND2
CCNE1
CDK4
CDK6
CDKN2A
CDKN2C
EGFR
GRB2
MDM2
MDM4
PDGFRA
PIK3C2B
PTEN
RB1
TP53

Pairwise

List of alleles with high marginal frequency:
0	CCND2_1
1	CCNE1_1
2	CDK4_1
3	CDK4_2
4	CDK6_1
5	CDKN2A_-1
6	CDKN2A_-2
7	CDKN2C_-1
8	EGFR_1
9	EGFR_2
10	GRB2_1
11	MDM2_1
12	MDM2_2
13	MDM4_1
14	MDM4_2
15	PDGFRA_1
16	PDGFRA_2
17	PIK3C2B_1
18	PIK3C2B_2
19	PTEN_-1
20	RB1_-1
21	TP53_-1

List of highly correlated alleles with high frequency of mutation:
4	CDK6_1	9	EGFR_2	3.63080715778e-33
9	EGFR_2	19	PTEN_-1	2.35842700495e-22
4	CDK6_1	19	PTEN_-1	3.45421567353e-14
3	CDK4_2	12	MDM2_2	3.69324820173e-14
20	RB1_-1	21	TP53_-1	6.65057521011e-11
8	EGFR_1	19	PTEN_-1	3.96720162389e-10
6	CDKN2A_-2	9	EGFR_2	8.25719863647e-10
1	CCNE1_1	9	EGFR_2	1.56506181794e-09
6	CDKN2A_-2	19	PTEN_-1	1.94146188903e-07
1	CCNE1_1	6	CDKN2A_-2	0.000161119103377
1	CCNE1_1	19	PTEN_-1	0.000470308215762
4	CDK6_1	6	CDKN2A_-2	0.000913280615101
1	CCNE1_1	4	CDK6_1	0.00399343160923
5	CDKN2A_-1	19	PTEN_-1	0.00653941413513
16	PDGFRA_2	20	RB1_-1	0.0109998847561
2	CDK4_1	6	CDKN2A_-2	0.0134353233752
8	EGFR_1	21	TP53_-1	0.0142936323038
17	PIK3C2B_1	20	RB1_-1	0.0154571408579
13	MDM4_1	20	RB1_-1	0.0154571408579
4	CDK6_1	5	CDKN2A_-1	0.0211197042738
1	CCNE1_1	17	PIK3C2B_1	0.021203129628
1	CCNE1_1	13	MDM4_1	0.021203129628
19	PTEN_-1	20	RB1_-1	0.0266340672642

List of interaction sets:
1 CCNE1_1 4 CDK6_1
1 CCNE1_1 6 CDKN2A_-2
1 CCNE1_1 9 EGFR_2
1 CCNE1_1 13 MDM4_1
1 CCNE1_1 17 PIK3C2B_1
1 CCNE1_1 19 PTEN_-1
2 CDK4_1 6 CDKN2A_-2
3 CDK4_2 12 MDM2_2
4 CDK6_1 6 CDKN2A_-2
4 CDK6_1 9 EGFR_2
4 CDK6_1 19 PTEN_-1
6 CDKN2A_-2 9 EGFR_2
6 CDKN2A_-2 19 PTEN_-1
8 EGFR_1 21 TP53_-1
9 EGFR_2 19 PTEN_-1
13 MDM4_1 20 RB1_-1
16 PDGFRA_2 20 RB1_-1
17 PIK3C2B_1 20 RB1_-1
19 PTEN_-1 20 RB1_-1
20 RB1_-1 21 TP53_-1

CCNE1_1_CDK6_1
Counts: 67 24 212 151
Path: 0-1-3 Frequency: 0.262762003564 Bootstrap: 71.0
Path: 0-2-3 Frequency: 0.737237996436 Bootstrap: 9929.0

CCNE1_1_CDKN2A_-2
Counts: 91 34 85 48 109 98
Path: 0-1-3-5 Frequency: 0.270916916021 Bootstrap: 722.0
Path: 0-2-3-5 Frequency: 0.14958128032 Bootstrap: 21.0
Path: 0-2-4-5 Frequency: 0.579501803659 Bootstrap: 9257.0

CCNE1_1_EGFR_2
Counts: 53 10 141 49 91 121
Path: 0-1-3-5 Frequency: 0.205616564946 Bootstrap: 1104.0
Path: 0-2-3-5 Frequency: 0.291456728795 Bootstrap: 28.0
Path: 0-2-4-5 Frequency: 0.502926706259 Bootstrap: 8868.0

CCNE1_1_MDM4_1
Counts: 218 127 45 44
Path: 0-1-3 Frequency: 0.668546850201 Bootstrap: 9993.0
Path: 0-2-3 Frequency: 0.331453149799 Bootstrap: 7.0

CCNE1_1_PIK3C2B_1
Counts: 218 127 45 44
Path: 0-1-3 Frequency: 0.668921674332 Bootstrap: 9998.0
Path: 0-2-3 Frequency: 0.331078325668 Bootstrap: 2.0

CCNE1_1_PTEN_-1
Counts: 52 14 216 159
Path: 0-1-3 Frequency: 0.21817853116 Bootstrap: 77.0
Path: 0-2-3 Frequency: 0.78182146884 Bootstrap: 9923.0

CDK4_1_CDKN2A_-2
Counts: 84 4 103 12 172 25
Path: 0-1-3-5 Frequency: 0.0915065083024 Bootstrap: 650.0
Path: 0-2-3-5 Frequency: 0.0766536254855 Bootstrap: 24.0
Path: 0-2-4-5 Frequency: 0.831839866212 Bootstrap: 9326.0

CDK4_2_MDM2_2
Counts: 345 9 43 3 30 3 11 2 25
Path: 0-1-2-5-8 Frequency: 0.313898134234 Bootstrap: 4618.0
Path: 0-1-4-5-8 Frequency: 0.078348289046 Bootstrap: 59.0
Path: 0-1-4-7-8 Frequency: 0.153601623018 Bootstrap: 824.0
Path: 0-3-4-5-8 Frequency: 0.0517966010337 Bootstrap: 81.0
Path: 0-3-4-7-8 Frequency: 0.0880108263343 Bootstrap: 50.0
Path: 0-3-6-7-8 Frequency: 0.314344526333 Bootstrap: 4368.0

CDK6_1_CDKN2A_-2
Counts: 38 89 24 106 30 172
Path: 0-1-3-5 Frequency: 0.551557661588 Bootstrap: 9834.0
Path: 0-2-3-5 Frequency: 0.249584146167 Bootstrap: 42.0
Path: 0-2-4-5 Frequency: 0.198858192245 Bootstrap: 124.0

CDK6_1_EGFR_2
Counts: 57 5 10 180 25 182
Path: 0-1-3-5 Frequency: 0.310952960972 Bootstrap: 3227.0
Path: 0-2-3-5 Frequency: 0.280495046399 Bootstrap: 52.0
Path: 0-2-4-5 Frequency: 0.408551992628 Bootstrap: 6721.0

CDK6_1_PTEN_-1
Counts: 38 26 50 321
Path: 0-1-3 Frequency: 0.415580036435 Bootstrap: 124.0
Path: 0-2-3 Frequency: 0.584419963565 Bootstrap: 9876.0

CDKN2A_-2_EGFR_2
Counts: 29 22 13 68 67 57 32 45 138
Path: 0-1-2-5-8 Frequency: 0.168145204728 Bootstrap: 340.0
Path: 0-1-4-5-8 Frequency: 0.208287427721 Bootstrap: 1516.0
Path: 0-1-4-7-8 Frequency: 0.0908367683998 Bootstrap: 9.0
Path: 0-3-4-5-8 Frequency: 0.245427275792 Bootstrap: 7175.0
Path: 0-3-4-7-8 Frequency: 0.103732901044 Bootstrap: 2.0
Path: 0-3-6-7-8 Frequency: 0.183570422316 Bootstrap: 958.0

CDKN2A_-2_PTEN_-1
Counts: 35 19 13 89 109 181
Path: 0-1-2-5 Frequency: 0.162319389533 Bootstrap: 241.0
Path: 0-1-4-5 Frequency: 0.264965072992 Bootstrap: 221.0
Path: 0-3-4-5 Frequency: 0.572715537475 Bootstrap: 9538.0

EGFR_1_TP53_-1
Counts: 54 138 9 53
Path: 0-1-3 Frequency: 0.830932667423 Bootstrap: 9977.0
Path: 0-2-3 Frequency: 0.169067332577 Bootstrap: 23.0

EGFR_2_PTEN_-1
Counts: 35 27 5 26 153 200
Path: 0-1-2-5 Frequency: 0.103501774339 Bootstrap: 154.0
Path: 0-1-4-5 Frequency: 0.437951120028 Bootstrap: 3879.0
Path: 0-3-4-5 Frequency: 0.458547105634 Bootstrap: 5967.0

MDM4_1_RB1_-1
Counts: 217 44 125 44
Path: 0-1-3 Frequency: 0.329736326914 Bootstrap: 6.0
Path: 0-2-3 Frequency: 0.670263673086 Bootstrap: 9994.0

PDGFRA_2_RB1_-1
Counts: 235 19 25 133 20 29
Path: 0-1-2-5 Frequency: 0.415546980274 Bootstrap: 2676.0
Path: 0-1-4-5 Frequency: 0.077703658322 Bootstrap: 23.0
Path: 0-3-4-5 Frequency: 0.506749361404 Bootstrap: 7301.0

PIK3C2B_1_RB1_-1
Counts: 217 44 125 44
Path: 0-1-3 Frequency: 0.329789623499 Bootstrap: 6.0
Path: 0-2-3 Frequency: 0.670210376501 Bootstrap: 9994.0

PTEN_-1_RB1_-1
Counts: 46 220 18 154
Path: 0-1-3 Frequency: 0.729138878762 Bootstrap: 9983.0
Path: 0-2-3 Frequency: 0.270861121238 Bootstrap: 17.0

RB1_-1_TP53_-1
Counts: 257 125 21 56
Path: 0-1-3 Frequency: 0.797090253938 Bootstrap: 9995.0
Path: 0-2-3 Frequency: 0.202909746062 Bootstrap: 5.0

Three-Way

List of alleles with high marginal frequency:
0	CCND2_1
1	CCNE1_1
2	CDK4_1
3	CDK4_2
4	CDK6_1
5	CDKN2A_-1
6	CDKN2A_-2
7	CDKN2C_-1
8	EGFR_1
9	EGFR_2
10	GRB2_1
11	MDM2_1
12	MDM2_2
13	MDM4,PIK3C2B_1
14	MDM4,PIK3C2B_2
15	PDGFRA_1
16	PDGFRA_2
17	PTEN_-1
18	RB1_-1
19	TP53_-1

List of highly correlated alleles with high frequency of mutation:
4	CDK6_1	9	EGFR_2	3.63080715778e-33
9	EGFR_2	17	PTEN_-1	2.35842700495e-22
4	CDK6_1	17	PTEN_-1	3.45421567353e-14
3	CDK4_2	12	MDM2_2	3.69324820173e-14
18	RB1_-1	19	TP53_-1	6.65057521011e-11
8	EGFR_1	17	PTEN_-1	3.96720162389e-10
6	CDKN2A_-2	9	EGFR_2	8.25719863647e-10
1	CCNE1_1	9	EGFR_2	1.56506181794e-09
6	CDKN2A_-2	17	PTEN_-1	1.94146188903e-07
1	CCNE1_1	6	CDKN2A_-2	0.000161119103377
1	CCNE1_1	17	PTEN_-1	0.000470308215762
4	CDK6_1	6	CDKN2A_-2	0.000913280615101
1	CCNE1_1	4	CDK6_1	0.00399343160923
5	CDKN2A_-1	17	PTEN_-1	0.00653941413513
16	PDGFRA_2	18	RB1_-1	0.0109998847561
2	CDK4_1	6	CDKN2A_-2	0.0134353233752
8	EGFR_1	19	TP53_-1	0.0142936323038
13	MDM4,PIK3C2B_1	18	RB1_-1	0.0154571408579
4	CDK6_1	5	CDKN2A_-1	0.0211197042738
1	CCNE1_1	13	MDM4,PIK3C2B_1	0.021203129628
17	PTEN_-1	18	RB1_-1	0.0266340672642

List of interaction sets:
1 CCNE1_1 2 CDK4_1 6 CDKN2A_-2
1 CCNE1_1 4 CDK6_1 6 CDKN2A_-2
1 CCNE1_1 4 CDK6_1 9 EGFR_2
1 CCNE1_1 4 CDK6_1 13 MDM4,PIK3C2B_1
1 CCNE1_1 4 CDK6_1 17 PTEN_-1
1 CCNE1_1 6 CDKN2A_-2 9 EGFR_2
1 CCNE1_1 6 CDKN2A_-2 13 MDM4,PIK3C2B_1
1 CCNE1_1 6 CDKN2A_-2 17 PTEN_-1
1 CCNE1_1 9 EGFR_2 13 MDM4,PIK3C2B_1
1 CCNE1_1 9 EGFR_2 17 PTEN_-1
1 CCNE1_1 13 MDM4,PIK3C2B_1 17 PTEN_-1
1 CCNE1_1 17 PTEN_-1 18 RB1_-1
2 CDK4_1 4 CDK6_1 6 CDKN2A_-2
2 CDK4_1 6 CDKN2A_-2 9 EGFR_2
2 CDK4_1 6 CDKN2A_-2 17 PTEN_-1
4 CDK6_1 6 CDKN2A_-2 9 EGFR_2
4 CDK6_1 6 CDKN2A_-2 17 PTEN_-1
4 CDK6_1 9 EGFR_2 17 PTEN_-1
4 CDK6_1 17 PTEN_-1 18 RB1_-1
6 CDKN2A_-2 9 EGFR_2 17 PTEN_-1
6 CDKN2A_-2 17 PTEN_-1 18 RB1_-1
8 EGFR_1 18 RB1_-1 19 TP53_-1
9 EGFR_2 17 PTEN_-1 18 RB1_-1
13 MDM4,PIK3C2B_1 16 PDGFRA_2 18 RB1_-1
13 MDM4,PIK3C2B_1 18 RB1_-1 19 TP53_-1
16 PDGFRA_2 17 PTEN_-1 18 RB1_-1
16 PDGFRA_2 18 RB1_-1 19 TP53_-1
17 PTEN_-1 18 RB1_-1 19 TP53_-1

CCNE1_1_CDK4_1_CDKN2A_-2
Counts: 61 21 4 1 69 35 6 7 96 77 11 15
Path: 0-1-3-7-11 Frequency: 0.149396534628 Bootstrap: 471.0
Path: 0-1-5-7-11 Frequency: 0.0226280771847 Bootstrap: 0.0
Path: 0-1-5-9-11 Frequency: 0.126901062456 Bootstrap: 70.0
Path: 0-2-3-7-11 Frequency: 0.0652329830347 Bootstrap: 180.0
Path: 0-2-6-7-11 Frequency: 0.0274072827966 Bootstrap: 60.0
Path: 0-2-6-10-11 Frequency: 0.0295791864453 Bootstrap: 92.0
Path: 0-4-5-7-11 Frequency: 0.0218682794169 Bootstrap: 0.0
Path: 0-4-5-9-11 Frequency: 0.121712137892 Bootstrap: 0.0
Path: 0-4-6-7-11 Frequency: 0.0155038285826 Bootstrap: 0.0
Path: 0-4-6-10-11 Frequency: 0.0184344721808 Bootstrap: 2.0
Path: 0-4-8-9-11 Frequency: 0.359844405782 Bootstrap: 9125.0
Path: 0-4-8-10-11 Frequency: 0.0414917496001 Bootstrap: 0.0

CCNE1_1_CDK6_1_CDKN2A_-2
Counts: 30 9 62 25 20 5 64 43 19 12 88 85
Path: 0-1-3-7-11 Frequency: 0.161265091464 Bootstrap: 2745.0
Path: 0-1-5-7-11 Frequency: 0.0558313162823 Bootstrap: 50.0
Path: 0-1-5-9-11 Frequency: 0.0458292611457 Bootstrap: 62.0
Path: 0-2-3-7-11 Frequency: 0.0869376795447 Bootstrap: 65.0
Path: 0-2-6-7-11 Frequency: 0.0770554485287 Bootstrap: 0.0
Path: 0-2-6-10-11 Frequency: 0.231247938952 Bootstrap: 6922.0
Path: 0-4-5-7-11 Frequency: 0.0308364622479 Bootstrap: 26.0
Path: 0-4-5-9-11 Frequency: 0.0289407581506 Bootstrap: 19.0
Path: 0-4-6-7-11 Frequency: 0.0395173932731 Bootstrap: 0.0
Path: 0-4-6-10-11 Frequency: 0.117567527716 Bootstrap: 28.0
Path: 0-4-8-9-11 Frequency: 0.0272296291254 Bootstrap: 1.0
Path: 0-4-8-10-11 Frequency: 0.09774149357 Bootstrap: 82.0

CCNE1_1_CDK6_1_EGFR_2
Counts: 49 9 4 2 8 3 133 47 12 14 77 104
Path: 0-1-3-7-11 Frequency: 0.218538157341 Bootstrap: 5933.0
Path: 0-1-5-7-11 Frequency: 0.0813029733014 Bootstrap: 372.0
Path: 0-1-5-9-11 Frequency: 0.089795343831 Bootstrap: 691.0
Path: 0-2-3-7-11 Frequency: 0.0761613791308 Bootstrap: 560.0
Path: 0-2-6-7-11 Frequency: 0.0642289971499 Bootstrap: 439.0
Path: 0-2-6-10-11 Frequency: 0.0720729066036 Bootstrap: 596.0
Path: 0-4-5-7-11 Frequency: 0.0364187006099 Bootstrap: 27.0
Path: 0-4-5-9-11 Frequency: 0.0399188069345 Bootstrap: 1.0
Path: 0-4-6-7-11 Frequency: 0.0670192365894 Bootstrap: 74.0
Path: 0-4-6-10-11 Frequency: 0.0791809426855 Bootstrap: 170.0
Path: 0-4-8-9-11 Frequency: 0.0626560071048 Bootstrap: 8.0
Path: 0-4-8-10-11 Frequency: 0.112706548718 Bootstrap: 1129.0

CCNE1_1_CDK6_1_MDM4,PIK3C2B_1
Counts: 54 16 161 109 13 7 32 37
Path: 0-1-3-7 Frequency: 0.169911319 Bootstrap: 8.0
Path: 0-1-5-7 Frequency: 0.0448760140967 Bootstrap: 1.0
Path: 0-2-3-7 Frequency: 0.48262089171 Bootstrap: 9862.0
Path: 0-2-6-7 Frequency: 0.132950535021 Bootstrap: 1.0
Path: 0-4-5-7 Frequency: 0.0510808086143 Bootstrap: 84.0
Path: 0-4-6-7 Frequency: 0.118560431557 Bootstrap: 44.0

CCNE1_1_CDK6_1_PTEN_-1
Counts: 32 7 19 8 33 18 181 138
Path: 0-1-3-7 Frequency: 0.0680133150063 Bootstrap: 50.0
Path: 0-1-5-7 Frequency: 0.100506723952 Bootstrap: 74.0
Path: 0-2-3-7 Frequency: 0.0661042985153 Bootstrap: 4.0
Path: 0-2-6-7 Frequency: 0.287017316215 Bootstrap: 1016.0
Path: 0-4-5-7 Frequency: 0.10677420565 Bootstrap: 8.0
Path: 0-4-6-7 Frequency: 0.371584140661 Bootstrap: 8848.0

CCNE1_1_CDKN2A_-2_EGFR_2
Counts: 22 8 20 3 13 1 55 13 44 24 44 14 16 15 23 23 54 85
Path: 0-1-3-5-11-17 Frequency: 0.0290808332865 Bootstrap: 702.0
Path: 0-1-3-9-11-17 Frequency: 0.050322459717 Bootstrap: 1585.0
Path: 0-1-3-9-15-17 Frequency: 0.0429918413381 Bootstrap: 476.0
Path: 0-1-7-9-11-17 Frequency: 0.062402556183 Bootstrap: 1059.0
Path: 0-1-7-9-15-17 Frequency: 0.0524270791308 Bootstrap: 135.0
Path: 0-1-7-13-15-17 Frequency: 0.0986073557833 Bootstrap: 4222.0
Path: 0-2-3-5-11-17 Frequency: 0.0165654077414 Bootstrap: 35.0
Path: 0-2-3-9-11-17 Frequency: 0.0290364440084 Bootstrap: 56.0
Path: 0-2-3-9-15-17 Frequency: 0.0255382104679 Bootstrap: 18.0
Path: 0-2-4-5-11-17 Frequency: 0.00928780731984 Bootstrap: 19.0
Path: 0-2-4-10-11-17 Frequency: 0.0208772479492 Bootstrap: 61.0
Path: 0-2-4-10-16-17 Frequency: 0.0646771697168 Bootstrap: 600.0
Path: 0-2-8-9-11-17 Frequency: 0.0174139085619 Bootstrap: 0.0
Path: 0-2-8-9-15-17 Frequency: 0.0149209238731 Bootstrap: 1.0
Path: 0-2-8-10-11-17 Frequency: 0.0170245171631 Bootstrap: 0.0
Path: 0-2-8-10-16-17 Frequency: 0.0540896110747 Bootstrap: 32.0
Path: 0-2-8-14-15-17 Frequency: 0.0130967944913 Bootstrap: 0.0
Path: 0-2-8-14-16-17 Frequency: 0.0309601886091 Bootstrap: 0.0
Path: 0-6-7-9-11-17 Frequency: 0.023593149058 Bootstrap: 6.0
Path: 0-6-7-9-15-17 Frequency: 0.0198601166479 Bootstrap: 1.0
Path: 0-6-7-13-15-17 Frequency: 0.036412763834 Bootstrap: 37.0
Path: 0-6-8-9-11-17 Frequency: 0.0189435936825 Bootstrap: 0.0
Path: 0-6-8-9-15-17 Frequency: 0.01548549487 Bootstrap: 0.0
Path: 0-6-8-10-11-17 Frequency: 0.018649199806 Bootstrap: 17.0
Path: 0-6-8-10-16-17 Frequency: 0.0593370979511 Bootstrap: 385.0
Path: 0-6-8-14-15-17 Frequency: 0.0133741398458 Bootstrap: 0.0
Path: 0-6-8-14-16-17 Frequency: 0.0324388798138 Bootstrap: 0.0
Path: 0-6-12-13-15-17 Frequency: 0.0418905261804 Bootstrap: 109.0
Path: 0-6-12-14-15-17 Frequency: 0.0205452421478 Bootstrap: 26.0
Path: 0-6-12-14-16-17 Frequency: 0.0501494397471 Bootstrap: 418.0

CCNE1_1_CDKN2A_-2_MDM4,PIK3C2B_1
Counts: 76 18 67 34 77 77 14 12 11 14 22 20
Path: 0-1-3-5-11 Frequency: 0.101765655165 Bootstrap: 271.0
Path: 0-1-3-9-11 Frequency: 0.0202323726977 Bootstrap: 0.0
Path: 0-1-7-9-11 Frequency: 0.173108854833 Bootstrap: 2930.0
Path: 0-2-3-5-11 Frequency: 0.121869983686 Bootstrap: 2.0
Path: 0-2-3-9-11 Frequency: 0.0268755429299 Bootstrap: 0.0
Path: 0-2-4-5-11 Frequency: 0.268375861439 Bootstrap: 6696.0
Path: 0-2-4-10-11 Frequency: 0.0683399906643 Bootstrap: 0.0
Path: 0-2-8-9-11 Frequency: 0.0160814125296 Bootstrap: 0.0
Path: 0-2-8-10-11 Frequency: 0.0246658018866 Bootstrap: 0.0
Path: 0-6-7-9-11 Frequency: 0.113020555212 Bootstrap: 73.0
Path: 0-6-8-9-11 Frequency: 0.0256756871909 Bootstrap: 1.0
Path: 0-6-8-10-11 Frequency: 0.0399882817664 Bootstrap: 27.0

CCNE1_1_CDKN2A_-2_PTEN_-1
Counts: 28 8 16 4 10 4 60 27 67 43 91 91
Path: 0-1-3-5-11 Frequency: 0.0298846026755 Bootstrap: 42.0
Path: 0-1-3-9-11 Frequency: 0.0594779431463 Bootstrap: 126.0
Path: 0-1-7-9-11 Frequency: 0.164791968973 Bootstrap: 2483.0
Path: 0-2-3-5-11 Frequency: 0.0249631649051 Bootstrap: 8.0
Path: 0-2-3-9-11 Frequency: 0.0469135976984 Bootstrap: 17.0
Path: 0-2-4-5-11 Frequency: 0.0134185059912 Bootstrap: 2.0
Path: 0-2-4-10-11 Frequency: 0.0908467952015 Bootstrap: 101.0
Path: 0-2-8-9-11 Frequency: 0.0369148014191 Bootstrap: 0.0
Path: 0-2-8-10-11 Frequency: 0.123013961185 Bootstrap: 14.0
Path: 0-6-7-9-11 Frequency: 0.0871866196696 Bootstrap: 18.0
Path: 0-6-8-9-11 Frequency: 0.073946059784 Bootstrap: 0.0
Path: 0-6-8-10-11 Frequency: 0.248641979352 Bootstrap: 7189.0

CCNE1_1_EGFR_2_MDM4,PIK3C2B_1
Counts: 42 7 113 37 65 85 12 4 18 12 17 30
Path: 0-1-3-5-11 Frequency: 0.0959445893073 Bootstrap: 333.0
Path: 0-1-3-9-11 Frequency: 0.0142280712409 Bootstrap: 0.0
Path: 0-1-7-9-11 Frequency: 0.0922244730537 Bootstrap: 103.0
Path: 0-2-3-5-11 Frequency: 0.184582788835 Bootstrap: 18.0
Path: 0-2-3-9-11 Frequency: 0.0284680330406 Bootstrap: 0.0
Path: 0-2-4-5-11 Frequency: 0.293106108141 Bootstrap: 9444.0
Path: 0-2-4-10-11 Frequency: 0.0432572450616 Bootstrap: 1.0
Path: 0-2-8-9-11 Frequency: 0.0149555410635 Bootstrap: 0.0
Path: 0-2-8-10-11 Frequency: 0.0180683560688 Bootstrap: 0.0
Path: 0-6-7-9-11 Frequency: 0.0982667774086 Bootstrap: 69.0
Path: 0-6-8-9-11 Frequency: 0.0538416173275 Bootstrap: 14.0
Path: 0-6-8-10-11 Frequency: 0.0630563994514 Bootstrap: 18.0

CCNE1_1_EGFR_2_PTEN_-1
Counts: 29 7 22 6 3 3 23 4 110 43 85 114
Path: 0-1-3-5-11 Frequency: 0.0382649212964 Bootstrap: 40.0
Path: 0-1-3-9-11 Frequency: 0.123744894454 Bootstrap: 2256.0
Path: 0-1-7-9-11 Frequency: 0.0768352797692 Bootstrap: 504.0
Path: 0-2-3-5-11 Frequency: 0.0154765757721 Bootstrap: 1.0
Path: 0-2-3-9-11 Frequency: 0.0443459033816 Bootstrap: 76.0
Path: 0-2-4-5-11 Frequency: 0.0134011601692 Bootstrap: 1.0
Path: 0-2-4-10-11 Frequency: 0.0564392870769 Bootstrap: 190.0
Path: 0-2-8-9-11 Frequency: 0.0990639846082 Bootstrap: 14.0
Path: 0-2-8-10-11 Frequency: 0.173519386967 Bootstrap: 1536.0
Path: 0-6-7-9-11 Frequency: 0.0393257177353 Bootstrap: 150.0
Path: 0-6-8-9-11 Frequency: 0.116076276428 Bootstrap: 35.0
Path: 0-6-8-10-11 Frequency: 0.203506612341 Bootstrap: 5197.0

CCNE1_1_MDM4,PIK3C2B_1_PTEN_-1
Counts: 44 9 8 5 166 116 36 37
Path: 0-1-3-7 Frequency: 0.0554941736325 Bootstrap: 3.0
Path: 0-1-5-7 Frequency: 0.132533678231 Bootstrap: 5.0
Path: 0-2-3-7 Frequency: 0.0501612633118 Bootstrap: 71.0
Path: 0-2-6-7 Frequency: 0.106055684147 Bootstrap: 11.0
Path: 0-4-5-7 Frequency: 0.50406287715 Bootstrap: 9908.0
Path: 0-4-6-7 Frequency: 0.151692323528 Bootstrap: 2.0

CCNE1_1_PTEN_-1_RB1_-1
Counts: 35 12 109 112 17 2 106 48
Path: 0-1-3-7 Frequency: 0.172263352297 Bootstrap: 163.0
Path: 0-1-5-7 Frequency: 0.0259312574815 Bootstrap: 6.0
Path: 0-2-3-7 Frequency: 0.291968264204 Bootstrap: 7081.0
Path: 0-2-6-7 Frequency: 0.255978760916 Bootstrap: 1634.0
Path: 0-4-5-7 Frequency: 0.0252018298963 Bootstrap: 35.0
Path: 0-4-6-7 Frequency: 0.228656535204 Bootstrap: 1081.0

CDK4_1_CDK6_1_CDKN2A_-2
Counts: 32 1 53 4 18 3 85 9 26 4 144 20
Path: 0-1-3-7-11 Frequency: 0.0585745247413 Bootstrap: 342.0
Path: 0-1-5-7-11 Frequency: 0.0349592689824 Bootstrap: 97.0
Path: 0-1-5-9-11 Frequency: 0.0397489829494 Bootstrap: 206.0
Path: 0-2-3-7-11 Frequency: 0.0404861688216 Bootstrap: 98.0
Path: 0-2-6-7-11 Frequency: 0.0199453746302 Bootstrap: 0.0
Path: 0-2-6-10-11 Frequency: 0.404489369948 Bootstrap: 9224.0
Path: 0-4-5-7-11 Frequency: 0.0262998769659 Bootstrap: 2.0
Path: 0-4-5-9-11 Frequency: 0.0385386765801 Bootstrap: 0.0
Path: 0-4-6-7-11 Frequency: 0.00901607923898 Bootstrap: 0.0
Path: 0-4-6-10-11 Frequency: 0.181633244078 Bootstrap: 11.0
Path: 0-4-8-9-11 Frequency: 0.00778011783233 Bootstrap: 0.0
Path: 0-4-8-10-11 Frequency: 0.138528315232 Bootstrap: 20.0

CDK4_1_CDKN2A_-2_EGFR_2
Counts: 25 1 16 3 11 2 45 4 53 7 49 9 16 1 36 4 114 16
Path: 0-1-3-5-11-17 Frequency: 0.0530751720937 Bootstrap: 1352.0
Path: 0-1-3-9-11-17 Frequency: 0.0587382403255 Bootstrap: 1336.0
Path: 0-1-3-9-15-17 Frequency: 0.0336120030049 Bootstrap: 433.0
Path: 0-1-7-9-11-17 Frequency: 0.0642691461357 Bootstrap: 1566.0
Path: 0-1-7-9-15-17 Frequency: 0.0337408686734 Bootstrap: 359.0
Path: 0-1-7-13-15-17 Frequency: 0.0797336165929 Bootstrap: 2348.0
Path: 0-2-3-5-11-17 Frequency: 0.0270362485834 Bootstrap: 114.0
Path: 0-2-3-9-11-17 Frequency: 0.0300965991661 Bootstrap: 97.0
Path: 0-2-3-9-15-17 Frequency: 0.0177587100936 Bootstrap: 37.0
Path: 0-2-4-5-11-17 Frequency: 0.00519555021108 Bootstrap: 0.0
Path: 0-2-4-10-11-17 Frequency: 0.00649781224434 Bootstrap: 0.0
Path: 0-2-4-10-16-17 Frequency: 0.0720542938946 Bootstrap: 127.0
Path: 0-2-8-9-11-17 Frequency: 0.00496232123705 Bootstrap: 0.0
Path: 0-2-8-9-15-17 Frequency: 0.00262313162027 Bootstrap: 0.0
Path: 0-2-8-10-11-17 Frequency: 0.00720769921663 Bootstrap: 0.0
Path: 0-2-8-10-16-17 Frequency: 0.0779502917683 Bootstrap: 80.0
Path: 0-2-8-14-15-17 Frequency: 0.00267663835867 Bootstrap: 0.0
Path: 0-2-8-14-16-17 Frequency: 0.0494394372737 Bootstrap: 1.0
Path: 0-6-7-9-11-17 Frequency: 0.0250890664645 Bootstrap: 133.0
Path: 0-6-7-9-15-17 Frequency: 0.0134818283865 Bootstrap: 33.0
Path: 0-6-7-13-15-17 Frequency: 0.0313540889076 Bootstrap: 189.0
Path: 0-6-8-9-11-17 Frequency: 0.00688689101877 Bootstrap: 0.0
Path: 0-6-8-9-15-17 Frequency: 0.0035644141519 Bootstrap: 0.0
Path: 0-6-8-10-11-17 Frequency: 0.00989310157226 Bootstrap: 0.0
Path: 0-6-8-10-16-17 Frequency: 0.107709752774 Bootstrap: 1304.0
Path: 0-6-8-14-15-17 Frequency: 0.00358182220627 Bootstrap: 0.0
Path: 0-6-8-14-16-17 Frequency: 0.0660428893319 Bootstrap: 2.0
Path: 0-6-12-13-15-17 Frequency: 0.0221504028866 Bootstrap: 65.0
Path: 0-6-12-14-15-17 Frequency: 0.0041378616058 Bootstrap: 0.0
Path: 0-6-12-14-16-17 Frequency: 0.0794401002004 Bootstrap: 424.0

CDK4_1_CDKN2A_-2_PTEN_-1
Counts: 29 4 14 3 7 7 53 1 87 10 155 17
Path: 0-1-3-5-11 Frequency: 0.0576257155235 Bootstrap: 231.0
Path: 0-1-3-9-11 Frequency: 0.0798524215357 Bootstrap: 474.0
Path: 0-1-7-9-11 Frequency: 0.046452202265 Bootstrap: 175.0
Path: 0-2-3-5-11 Frequency: 0.039717010366 Bootstrap: 1.0
Path: 0-2-3-9-11 Frequency: 0.0470126226043 Bootstrap: 1.0
Path: 0-2-4-5-11 Frequency: 0.0133247010428 Bootstrap: 0.0
Path: 0-2-4-10-11 Frequency: 0.0855259257936 Bootstrap: 6.0
Path: 0-2-8-9-11 Frequency: 0.0124773163099 Bootstrap: 0.0
Path: 0-2-8-10-11 Frequency: 0.164405595683 Bootstrap: 7.0
Path: 0-6-7-9-11 Frequency: 0.00811246800409 Bootstrap: 11.0
Path: 0-6-8-9-11 Frequency: 0.0317522652894 Bootstrap: 1.0
Path: 0-6-8-10-11 Frequency: 0.413741755582 Bootstrap: 9093.0

CDK6_1_CDKN2A_-2_EGFR_2
Counts: 28 2 19 3 12 2 6 63 4 64 2 55 6 26 3 41 18 117
Path: 0-1-3-5-11-17 Frequency: 0.00939044382896 Bootstrap: 1.0
Path: 0-1-3-9-11-17 Frequency: 0.0296278090524 Bootstrap: 20.0
Path: 0-1-3-9-15-17 Frequency: 0.0136908523681 Bootstrap: 2.0
Path: 0-1-7-9-11-17 Frequency: 0.142288908664 Bootstrap: 4628.0
Path: 0-1-7-9-15-17 Frequency: 0.0638132774496 Bootstrap: 239.0
Path: 0-1-7-13-15-17 Frequency: 0.0525530631174 Bootstrap: 148.0
Path: 0-2-3-5-11-17 Frequency: 0.0190005559683 Bootstrap: 8.0
Path: 0-2-3-9-11-17 Frequency: 0.0631295168219 Bootstrap: 793.0
Path: 0-2-3-9-15-17 Frequency: 0.028395611589 Bootstrap: 45.0
Path: 0-2-4-5-11-17 Frequency: 0.0827193196809 Bootstrap: 1457.0
Path: 0-2-4-10-11-17 Frequency: 0.0601991155185 Bootstrap: 726.0
Path: 0-2-4-10-16-17 Frequency: 0.0407305993991 Bootstrap: 375.0
Path: 0-2-8-9-11-17 Frequency: 0.0393364206889 Bootstrap: 327.0
Path: 0-2-8-9-15-17 Frequency: 0.0180028203897 Bootstrap: 18.0
Path: 0-2-8-10-11-17 Frequency: 0.00835954954476 Bootstrap: 3.0
Path: 0-2-8-10-16-17 Frequency: 0.00617639947111 Bootstrap: 0.0
Path: 0-2-8-14-15-17 Frequency: 0.0188094999715 Bootstrap: 31.0
Path: 0-2-8-14-16-17 Frequency: 0.0107272146434 Bootstrap: 15.0
Path: 0-6-7-9-11-17 Frequency: 0.0642023873036 Bootstrap: 115.0
Path: 0-6-7-9-15-17 Frequency: 0.027991918172 Bootstrap: 1.0
Path: 0-6-7-13-15-17 Frequency: 0.0238777330266 Bootstrap: 1.0
Path: 0-6-8-9-11-17 Frequency: 0.0238102675682 Bootstrap: 0.0
Path: 0-6-8-9-15-17 Frequency: 0.0104701991501 Bootstrap: 0.0
Path: 0-6-8-10-11-17 Frequency: 0.00559079466129 Bootstrap: 0.0
Path: 0-6-8-10-16-17 Frequency: 0.00375801382292 Bootstrap: 0.0
Path: 0-6-8-14-15-17 Frequency: 0.0111460364345 Bootstrap: 0.0
Path: 0-6-8-14-16-17 Frequency: 0.00594046150821 Bootstrap: 0.0
Path: 0-6-12-13-15-17 Frequency: 0.0837260518356 Bootstrap: 1009.0
Path: 0-6-12-14-15-17 Frequency: 0.0202409426942 Bootstrap: 12.0
Path: 0-6-12-14-16-17 Frequency: 0.0122942156558 Bootstrap: 26.0

CDK6_1_CDKN2A_-2_PTEN_-1
Counts: 24 12 12 7 4 9 14 75 12 96 26 152
Path: 0-1-3-5-11 Frequency: 0.0344248864962 Bootstrap: 4.0
Path: 0-1-3-9-11 Frequency: 0.0718076827002 Bootstrap: 47.0
Path: 0-1-7-9-11 Frequency: 0.214663597819 Bootstrap: 4274.0
Path: 0-2-3-5-11 Frequency: 0.0307885953571 Bootstrap: 15.0
Path: 0-2-3-9-11 Frequency: 0.0646775197447 Bootstrap: 105.0
Path: 0-2-4-5-11 Frequency: 0.0458687837229 Bootstrap: 282.0
Path: 0-2-4-10-11 Frequency: 0.0734072673658 Bootstrap: 535.0
Path: 0-2-8-9-11 Frequency: 0.0780616696975 Bootstrap: 130.0
Path: 0-2-8-10-11 Frequency: 0.0462684423301 Bootstrap: 4.0
Path: 0-6-7-9-11 Frequency: 0.211521670416 Bootstrap: 4599.0
Path: 0-6-8-9-11 Frequency: 0.0803299170955 Bootstrap: 5.0
Path: 0-6-8-10-11 Frequency: 0.0481799672546 Bootstrap: 0.0

CDK6_1_EGFR_2_PTEN_-1
Counts: 32 3 4 23 4 2 24 3 6 148 22 172
Path: 0-1-3-5-11 Frequency: 0.00376319538008 Bootstrap: 1.0
Path: 0-1-3-9-11 Frequency: 0.210669487148 Bootstrap: 3165.0
Path: 0-1-7-9-11 Frequency: 0.0437238463165 Bootstrap: 1.0
Path: 0-2-3-5-11 Frequency: 0.00197470341567 Bootstrap: 0.0
Path: 0-2-3-9-11 Frequency: 0.11228443675 Bootstrap: 565.0
Path: 0-2-4-5-11 Frequency: 0.0279663854427 Bootstrap: 40.0
Path: 0-2-4-10-11 Frequency: 0.106100724558 Bootstrap: 897.0
Path: 0-2-8-9-11 Frequency: 0.024332977487 Bootstrap: 0.0
Path: 0-2-8-10-11 Frequency: 0.0307115459698 Bootstrap: 0.0
Path: 0-6-7-9-11 Frequency: 0.173450573751 Bootstrap: 3549.0
Path: 0-6-8-9-11 Frequency: 0.117228882402 Bootstrap: 192.0
Path: 0-6-8-10-11 Frequency: 0.14779324138 Bootstrap: 1590.0

CDK6_1_PTEN_-1_RB1_-1
Counts: 26 21 21 195 11 6 29 124
Path: 0-1-3-7 Frequency: 0.322429123855 Bootstrap: 7934.0
Path: 0-1-5-7 Frequency: 0.0310823870444 Bootstrap: 2.0
Path: 0-2-3-7 Frequency: 0.271355639241 Bootstrap: 1793.0
Path: 0-2-6-7 Frequency: 0.136934284927 Bootstrap: 0.0
Path: 0-4-5-7 Frequency: 0.072379254089 Bootstrap: 71.0
Path: 0-4-6-7 Frequency: 0.165819310844 Bootstrap: 200.0

CDKN2A_-2_EGFR_2_PTEN_-1
Counts: 19 14 4 14 6 9 4 1 2 10 9 9 52 59 44 29 43 130
Path: 0-1-2-5-8-17 Frequency: 0.0075617042991 Bootstrap: 17.0
Path: 0-1-2-5-14-17 Frequency: 0.0614088556828 Bootstrap: 1158.0
Path: 0-1-2-11-14-17 Frequency: 0.0474441635109 Bootstrap: 539.0
Path: 0-1-4-5-8-17 Frequency: 0.00365142782431 Bootstrap: 1.0
Path: 0-1-4-5-14-17 Frequency: 0.0288701038284 Bootstrap: 168.0
Path: 0-1-4-7-8-17 Frequency: 0.00856194771127 Bootstrap: 19.0
Path: 0-1-4-7-16-17 Frequency: 0.0313117128487 Bootstrap: 206.0
Path: 0-1-4-13-14-17 Frequency: 0.0340829825988 Bootstrap: 57.0
Path: 0-1-4-13-16-17 Frequency: 0.0198178190449 Bootstrap: 3.0
Path: 0-1-10-11-14-17 Frequency: 0.0306621218861 Bootstrap: 80.0
Path: 0-1-10-13-14-17 Frequency: 0.0407178529006 Bootstrap: 139.0
Path: 0-1-10-13-16-17 Frequency: 0.0237186239732 Bootstrap: 5.0
Path: 0-3-4-5-8-17 Frequency: 0.0018750346149 Bootstrap: 1.0
Path: 0-3-4-5-14-17 Frequency: 0.0159452909212 Bootstrap: 29.0
Path: 0-3-4-7-8-17 Frequency: 0.00409438309106 Bootstrap: 0.0
Path: 0-3-4-7-16-17 Frequency: 0.0152091606957 Bootstrap: 8.0
Path: 0-3-4-13-14-17 Frequency: 0.0178122103958 Bootstrap: 2.0
Path: 0-3-4-13-16-17 Frequency: 0.00997643473503 Bootstrap: 0.0
Path: 0-3-6-7-8-17 Frequency: 0.0127552603327 Bootstrap: 195.0
Path: 0-3-6-7-16-17 Frequency: 0.042189172068 Bootstrap: 1094.0
Path: 0-3-6-15-16-17 Frequency: 0.0849876672865 Bootstrap: 2937.0
Path: 0-3-12-13-14-17 Frequency: 0.0620087866329 Bootstrap: 552.0
Path: 0-3-12-13-16-17 Frequency: 0.0350130816273 Bootstrap: 1.0
Path: 0-3-12-15-16-17 Frequency: 0.0489977890928 Bootstrap: 99.0
Path: 0-9-10-11-14-17 Frequency: 0.0359191845072 Bootstrap: 22.0
Path: 0-9-10-13-14-17 Frequency: 0.0471256624166 Bootstrap: 36.0
Path: 0-9-10-13-16-17 Frequency: 0.0268240207704 Bootstrap: 1.0
Path: 0-9-12-13-14-17 Frequency: 0.0848540303677 Bootstrap: 2213.0
Path: 0-9-12-13-16-17 Frequency: 0.0482629123485 Bootstrap: 7.0
Path: 0-9-12-15-16-17 Frequency: 0.0683406019864 Bootstrap: 411.0

CDKN2A_-2_PTEN_-1_RB1_-1
Counts: 28 13 7 36 56 130 6 7 7 52 53 51
Path: 0-1-2-5-11 Frequency: 0.0768538094699 Bootstrap: 146.0
Path: 0-1-2-8-11 Frequency: 0.0168359190724 Bootstrap: 4.0
Path: 0-1-4-5-11 Frequency: 0.12588916907 Bootstrap: 84.0
Path: 0-1-4-10-11 Frequency: 0.0334365726119 Bootstrap: 0.0
Path: 0-1-7-8-11 Frequency: 0.041201971153 Bootstrap: 59.0
Path: 0-1-7-10-11 Frequency: 0.0584922363218 Bootstrap: 144.0
Path: 0-3-4-5-11 Frequency: 0.217485154954 Bootstrap: 7606.0
Path: 0-3-4-10-11 Frequency: 0.0573480799653 Bootstrap: 0.0
Path: 0-3-9-10-11 Frequency: 0.154966814007 Bootstrap: 441.0
Path: 0-6-7-8-11 Frequency: 0.0351658516924 Bootstrap: 20.0
Path: 0-6-7-10-11 Frequency: 0.0535818019752 Bootstrap: 64.0
Path: 0-6-9-10-11 Frequency: 0.128742619708 Bootstrap: 1432.0

EGFR_1_RB1_-1_TP53_-1
Counts: 28 76 23 61 4 11 6 43
Path: 0-1-3-7 Frequency: 0.408465642024 Bootstrap: 9849.0
Path: 0-1-5-7 Frequency: 0.120715539313 Bootstrap: 10.0
Path: 0-2-3-7 Frequency: 0.282826639642 Bootstrap: 44.0
Path: 0-2-6-7 Frequency: 0.0734219103856 Bootstrap: 0.0
Path: 0-4-5-7 Frequency: 0.0656014240973 Bootstrap: 53.0
Path: 0-4-6-7 Frequency: 0.0489688445381 Bootstrap: 44.0

EGFR_2_PTEN_-1_RB1_-1
Counts: 24 19 5 8 64 150 10 9 1 18 88 50
Path: 0-1-2-5-11 Frequency: 0.0881495033047 Bootstrap: 629.0
Path: 0-1-2-8-11 Frequency: 0.01024395236 Bootstrap: 2.0
Path: 0-1-4-5-11 Frequency: 0.181004963207 Bootstrap: 6049.0
Path: 0-1-4-10-11 Frequency: 0.086188223411 Bootstrap: 2.0
Path: 0-1-7-8-11 Frequency: 0.00924373504412 Bootstrap: 2.0
Path: 0-1-7-10-11 Frequency: 0.0431665367695 Bootstrap: 81.0
Path: 0-3-4-5-11 Frequency: 0.113587226761 Bootstrap: 563.0
Path: 0-3-4-10-11 Frequency: 0.0543715793431 Bootstrap: 16.0
Path: 0-3-9-10-11 Frequency: 0.115861200733 Bootstrap: 190.0
Path: 0-6-7-8-11 Frequency: 0.0242979236686 Bootstrap: 0.0
Path: 0-6-7-10-11 Frequency: 0.112057739246 Bootstrap: 404.0
Path: 0-6-9-10-11 Frequency: 0.161827416152 Bootstrap: 2062.0

MDM4,PIK3C2B_1_PDGFRA_2_RB1_-1
Counts: 188 36 15 4 16 6 92 33 16 5 19 8
Path: 0-1-3-5-11 Frequency: 0.2012018963 Bootstrap: 4337.0
Path: 0-1-3-9-11 Frequency: 0.031793650891 Bootstrap: 216.0
Path: 0-1-7-9-11 Frequency: 0.0859056208467 Bootstrap: 379.0
Path: 0-2-3-5-11 Frequency: 0.0854613657467 Bootstrap: 49.0
Path: 0-2-3-9-11 Frequency: 0.0125733092163 Bootstrap: 7.0
Path: 0-2-4-5-11 Frequency: 0.0611162817292 Bootstrap: 37.0
Path: 0-2-4-10-11 Frequency: 0.119110125432 Bootstrap: 433.0
Path: 0-2-8-9-11 Frequency: 0.00491697021862 Bootstrap: 0.0
Path: 0-2-8-10-11 Frequency: 0.0423091334725 Bootstrap: 0.0
Path: 0-6-7-9-11 Frequency: 0.105330971032 Bootstrap: 517.0
Path: 0-6-8-9-11 Frequency: 0.0252184243894 Bootstrap: 5.0
Path: 0-6-8-10-11 Frequency: 0.225062250725 Bootstrap: 4020.0

MDM4,PIK3C2B_1_RB1_-1_TP53_-1
Counts: 203 39 87 28 15 6 39 17
Path: 0-1-3-7 Frequency: 0.164081832892 Bootstrap: 17.0
Path: 0-1-5-7 Frequency: 0.0583283933766 Bootstrap: 42.0
Path: 0-2-3-7 Frequency: 0.169255986865 Bootstrap: 16.0
Path: 0-2-6-7 Frequency: 0.443779043699 Bootstrap: 9867.0
Path: 0-4-5-7 Frequency: 0.0331479054543 Bootstrap: 21.0
Path: 0-4-6-7 Frequency: 0.131406837712 Bootstrap: 37.0

PDGFRA_2_PTEN_-1_RB1_-1
Counts: 40 3 5 186 17 19 13 2 5 116 18 22
Path: 0-1-2-5-11 Frequency: 0.07449194675 Bootstrap: 803.0
Path: 0-1-2-8-11 Frequency: 0.0558742800736 Bootstrap: 503.0
Path: 0-1-4-5-11 Frequency: 0.0330425331592 Bootstrap: 88.0
Path: 0-1-4-10-11 Frequency: 0.00951600059042 Bootstrap: 5.0
Path: 0-1-7-8-11 Frequency: 0.0304494156121 Bootstrap: 65.0
Path: 0-1-7-10-11 Frequency: 0.0141292235405 Bootstrap: 36.0
Path: 0-3-4-5-11 Frequency: 0.189767087731 Bootstrap: 1167.0
Path: 0-3-4-10-11 Frequency: 0.0499277031131 Bootstrap: 3.0
Path: 0-3-9-10-11 Frequency: 0.260326228563 Bootstrap: 5983.0
Path: 0-6-7-8-11 Frequency: 0.104919918196 Bootstrap: 702.0
Path: 0-6-7-10-11 Frequency: 0.0459315554919 Bootstrap: 209.0
Path: 0-6-9-10-11 Frequency: 0.13162410718 Bootstrap: 436.0

PDGFRA_2_RB1_-1_TP53_-1
Counts: 221 16 22 95 14 18 15 4 4 39 7 12
Path: 0-1-2-5-11 Frequency: 0.107692127179 Bootstrap: 577.0
Path: 0-1-2-8-11 Frequency: 0.0690991636701 Bootstrap: 257.0
Path: 0-1-4-5-11 Frequency: 0.0313609228329 Bootstrap: 0.0
Path: 0-1-4-10-11 Frequency: 0.00744778783623 Bootstrap: 0.0
Path: 0-1-7-8-11 Frequency: 0.080249327769 Bootstrap: 390.0
Path: 0-1-7-10-11 Frequency: 0.020541963568 Bootstrap: 48.0
Path: 0-3-4-5-11 Frequency: 0.163379610024 Bootstrap: 1740.0
Path: 0-3-4-10-11 Frequency: 0.0369860251285 Bootstrap: 0.0
Path: 0-3-9-10-11 Frequency: 0.151779773589 Bootstrap: 1636.0
Path: 0-6-7-8-11 Frequency: 0.191436899743 Bootstrap: 4277.0
Path: 0-6-7-10-11 Frequency: 0.0502022604037 Bootstrap: 373.0
Path: 0-6-9-10-11 Frequency: 0.0898241382561 Bootstrap: 702.0

PTEN_-1_RB1_-1_TP53_-1
Counts: 41 207 11 109 6 14 8 46
Path: 0-1-3-7 Frequency: 0.564032328343 Bootstrap: 9876.0
Path: 0-1-5-7 Frequency: 0.0698219145511 Bootstrap: 0.0
Path: 0-2-3-7 Frequency: 0.158214811643 Bootstrap: 16.0
Path: 0-2-6-7 Frequency: 0.07101800907 Bootstrap: 3.0
Path: 0-4-5-7 Frequency: 0.0788585258994 Bootstrap: 43.0
Path: 0-4-6-7 Frequency: 0.0580544104935 Bootstrap: 62.0

Pathway

List of genes mapped to networks
AKTSig	AKT1	PTEN
RASSig	PDGFRA	EGFR	GRB2
PI3K2Sig	PIK3C2B
P53Sig	CDKN2A	TP53	MDM2	MDM4
RBSig	CDKN2A	CDKN2C	RB1	CCNE1	CDK4	CDK6	CCND2

List of alleles with high marginal frequency:
0	AKTSig_1
1	RASSig_1
2	PI3K2Sig_1
3	P53Sig_-1
4	RBSig_-1

List of highly correlated alleles with high frequency of mutation:
1	RASSig_1	3	P53Sig_-1	9.69419956081e-10
0	AKTSig_1	1	RASSig_1	6.40543421877e-09
3	P53Sig_-1	4	RBSig_-1	2.14821128292e-08
2	PI3K2Sig_1	3	P53Sig_-1	3.76286624801e-08
0	AKTSig_1	4	RBSig_-1	2.88434871049e-06
0	AKTSig_1	3	P53Sig_-1	4.15464513673e-06
1	RASSig_1	4	RBSig_-1	0.000253223027933
1	RASSig_1	2	PI3K2Sig_1	0.00534399404739

List of interaction sets:
0 AKTSig_1 1 RASSig_1
0 AKTSig_1 3 P53Sig_-1
0 AKTSig_1 4 RBSig_-1
1 RASSig_1 2 PI3K2Sig_1
1 RASSig_1 3 P53Sig_-1
1 RASSig_1 4 RBSig_-1
2 PI3K2Sig_1 3 P53Sig_-1
3 P53Sig_-1 4 RBSig_-1

AKTSig_1_RASSig_1
Counts: 21 24 40 381
Path: 0-1-3 Frequency: 0.424635022267 Bootstrap: 55.0
Path: 0-2-3 Frequency: 0.575364977733 Bootstrap: 9945.0

AKTSig_1_P53Sig_-1
Counts: 20 36 41 369
Path: 0-1-3 Frequency: 0.424550181217 Bootstrap: 134.0
Path: 0-2-3 Frequency: 0.575449818783 Bootstrap: 9866.0

AKTSig_1_RBSig_-1
Counts: 8 2 53 403
Path: 0-1-3 Frequency: 0.16399982868 Bootstrap: 0.0
Path: 0-2-3 Frequency: 0.83600017132 Bootstrap: 10000.0

RASSig_1_PI3K2Sig_1
Counts: 40 306 5 115
Path: 0-1-3 Frequency: 0.890315779113 Bootstrap: 9999.0
Path: 0-2-3 Frequency: 0.109684220887 Bootstrap: 1.0

RASSig_1_P53Sig_-1
Counts: 21 35 24 386
Path: 0-1-3 Frequency: 0.525470184734 Bootstrap: 7578.0
Path: 0-2-3 Frequency: 0.474529815266 Bootstrap: 2422.0

RASSig_1_RBSig_-1
Counts: 6 4 39 417
Path: 0-1-3 Frequency: 0.27132331911 Bootstrap: 0.0
Path: 0-2-3 Frequency: 0.72867668089 Bootstrap: 10000.0

PI3K2Sig_1_P53Sig_-1
Counts: 55 1 291 119
Path: 0-1-3 Frequency: 0.0333352623502 Bootstrap: 0.0
Path: 0-2-3 Frequency: 0.96666473765 Bootstrap: 10000.0

P53Sig_-1_RBSig_-1
Counts: 9 1 47 409
Path: 0-1-3 Frequency: 0.125910173854 Bootstrap: 0.0
Path: 0-2-3 Frequency: 0.874089826146 Bootstrap: 10000.0
