# Supplementary material for: A Mathematical Methodology for Determining the Temporal Order of Pathway Alterations Arising during Gliomagenesis
Source: PLoS Comput Biol. 2012 Jan 5;8(1):e1002337. doi: 10.1371/journal.pcbi.1002337 (PMC3252265; doi:10.1371/journal.pcbi.1002337)
Supplement: Text S3 — RESIC analysis results for GBM samples belonging to the mesenchymal subtype. The results from the pairwise, three-way, and pathway-based RESIC analyses are displayed. (TXT) [file pcbi.1002337.s004.txt]

Mesenchymal

List of genes under consideration:
CCND2
CDK2
CDK4
CDKN1B
CDKN2A
CDKN2C
ERBB3
KRAS
MDM2
MDM4
PIK3C2B
PIK3C2G
PIK3CG
PTEN
SRC

Pairwise

List of alleles with high marginal frequency:
0	CCND2_1
1	CDK2_1
2	CDK4_1
3	CDK4_2
4	CDKN1B_1
5	CDKN2A_-1
6	CDKN2A_-2
7	CDKN2C_-1
8	ERBB3_1
9	KRAS_1
10	MDM2_1
11	MDM2_2
12	MDM4_1
13	MDM4_2
14	PIK3C2B_1
15	PIK3C2B_2
16	PIK3C2G_1
17	PIK3CG_1
18	PTEN_-1
19	SRC_1

List of highly correlated alleles with high frequency of mutation:
5	CDKN2A_-1	18	PTEN_-1	0.0497986802812

List of interaction sets:
5 CDKN2A_-1 18 PTEN_-1

CDKN2A_-1_PTEN_-1
Counts: 10 6 38 64
Path: 0-1-3 Frequency: 0.472611066792 Bootstrap: 1657.0
Path: 0-2-3 Frequency: 0.527388933208 Bootstrap: 8343.0

Three-Way

List of alleles with high marginal frequency:
0	CCND2, CDK2, CDKN1B, ERBB3, KRAS, PIK3C2G_1
1	CDK4_1
2	CDK4_2
3	CDKN2A_-1
4	CDKN2A_-2
5	CDKN2C_-1
6	MDM2_1
7	MDM2_2
8	MDM4, PIK3C2B_1
9	MDM4, PIK3C2B_2
10	PIK3CG_1
11	PTEN_-1
12	SRC_1

List of highly correlated alleles with high frequency of mutation:
3	CDKN2A_-1	11	PTEN_-1	0.0497986802812

List of interaction sets:

Pathway

List of genes mapped to networks
AKTSig	SRC	PIK3CG	PTEN
RASSig	ERBB3	KRAS
PI3K2Sig	PIK3C2B	PIK3C2G
P53Sig	CDKN2A	MDM2	MDM4
RBSig	CDKN1B	CDKN2A	CDKN2C	CDK2	CDK4	CCND2

List of alleles with high marginal frequency:
0	AKTSig_1
1	RASSig_1
2	PI3K2Sig_1
3	P53Sig_-1
4	RBSig_1
5	RBSig_-1

List of highly correlated alleles with high frequency of mutation:
3	P53Sig_-1	5	RBSig_-1	8.14919385795e-15
1	RASSig_1	2	PI3K2Sig_1	3.70322084039e-08
2	PI3K2Sig_1	3	P53Sig_-1	4.29287300923e-06
3	P53Sig_-1	4	RBSig_1	9.24157041028e-06
1	RASSig_1	5	RBSig_-1	0.0276433477009
0	AKTSig_1	3	P53Sig_-1	0.03086722195
0	AKTSig_1	5	RBSig_-1	0.0458108770211

List of interaction sets:
0 AKTSig_1 3 P53Sig_-1
0 AKTSig_1 5 RBSig_-1
1 RASSig_1 2 PI3K2Sig_1
1 RASSig_1 5 RBSig_-1
2 PI3K2Sig_1 3 P53Sig_-1
3 P53Sig_-1 4 RBSig_1
3 P53Sig_-1 5 RBSig_-1

AKTSig_1_P53Sig_-1
Counts: 3 27 1 130
Path: 0-1-3 Frequency: 0.517497756182 Bootstrap: 8686.0
Path: 0-2-3 Frequency: 0.482502243818 Bootstrap: 1314.0

AKTSig_1_RBSig_-1
Counts: 3 33 1 124
Path: 0-1-3 Frequency: 0.381450237625 Bootstrap: 807.0
Path: 0-2-3 Frequency: 0.618549762375 Bootstrap: 9193.0

RASSig_1_PI3K2Sig_1
Counts: 107 1 38 15
Path: 0-1-3 Frequency: 0.0358410617254 Bootstrap: 21.0
Path: 0-2-3 Frequency: 0.964158938275 Bootstrap: 9979.0

RASSig_1_RBSig_-1
Counts: 35 1 110 15
Path: 0-1-3 Frequency: 0.0517921354189 Bootstrap: 0.0
Path: 0-2-3 Frequency: 0.948207864581 Bootstrap: 10000.0

PI3K2Sig_1_P53Sig_-1
Counts: 29 1 79 52
Path: 0-1-3 Frequency: 0.0491232034003 Bootstrap: 3.0
Path: 0-2-3 Frequency: 0.9508767966 Bootstrap: 9997.0

P53Sig_-1_RBSig_1
Counts: 24 12 1 15
Path: 0-1-3 Frequency: 0.903594214185 Bootstrap: 9992.0
Path: 0-2-3 Frequency: 0.0964057858147 Bootstrap: 8.0

P53Sig_-1_RBSig_-1
Counts: 24 12 6 119
Path: 0-1-3 Frequency: 0.727911943964 Bootstrap: 9900.0
Path: 0-2-3 Frequency: 0.272088056036 Bootstrap: 100.0
